# Supplementary material for: Plasmapheresis in neurological disorders: six years experience from University Clinical center Tuzla
Source: F1000Res. 2017 Jul 26;6:1234. [Version 1] doi: 10.12688/f1000research.11841.1 (PMC5590081; doi:10.12688/f1000research.11841.1)
Supplement: Data of neurological patients that were treated with therapeutic plasma exchange, with demographic and clinical characteristics [file f1000research-6-12795-s0000.tgz]

Archive with 1 entries (1 files):
- 6a9d384c-ef6c-49d1-8de1-dc03cf45108c_Therapeutic_plasma_exchange.xls
