# Supplementary material for: Plasmapheresis in neurological disorders: six years experience from University Clinical center Tuzla
Source: F1000Res. 2017 Jul 26;6:1234. [Version 1] doi: 10.12688/f1000research.11841.1 (PMC5590081; doi:10.12688/f1000research.11841.1)
Supplement: Data of neurological patients that were treated with therapeutic plasma exchange, with demographic and clinical characteristics [file f1000research-6-12795-s0000.tgz › 6a9d384c-ef6c-49d1-8de1-dc03cf45108c_Therapeutic_plasma_exchange.xls]

## Sheet: Sheet1
year	age	sex	sessions of plasmapheresis	Diagnosis	comorbidity	Recovery	Complicatons	Death	Cycle of TPE
2011	41	M	3	GBS	0	1	0	0	1
2011	61	F	3	CIDP	Hypertension	1	0	0	1
2011	73	F	3	MG	Hypertension	1	0	0	1
2011	70	M	3	CIDP	0	1	0	0	1
2011	36	F	3	M.Devic	0	1	0	0	1
2011	22	M	3	GBS	0	1	0	0	1
2011	51	F	3	GBS	0	1	0	0	1
2011	71	F	3	MND	HTA,Diabetes mellitus	0	0	0	1
2011	51	M	3	CIDP	0	1	0	0	1
2011	24	F	3	MS	0	0	0	0	1
2012	41	M	3	GBS	0	1	0	0	1
2012	55	F	3	MG	HTA, DM	1	0	0	1
2012	43	F	3	Paraneoplastic sy.	Breast cancer	1	0	0	1
2012	19	F	5	GBS	0	1	0	0	1
2012	55	M	5	MND	Trombosis	0	0	0	1
2012	27	F	5	MG	0	1	0	0	1
2012	68	F	3	CIDP	Angina, Trombosis	0	0	0	1
2013	53	F	3	MG	HTA,CMP, DM	1	0	0	1
2013	36	F	3	CIDP	0	1	0	0	1
2013	48	F	4	CIDP	trombosis	1	0	0	1
2013	74	F	3	GBS	Infarctus my.	1	0	1	1
2013	64	F	5	CIDP	0	1	0	0	1
2013	73	M	4	GBS	0	1	0	0	1
2013	59	M	5	MG	0	1	0	0	1
2013	46	F	5	GBS	0	1	0	0	1
2013	62	M	3	CIDP	0	1	0	0	1
2013	60	M	3	GBS	HTA.DM	0	1	1	1
2013	40	M	5	CIDP		1	0	0	2
2013	24	M	7	GBS	0	1	0	0	1
2013	38	F	5	MS	0	1	0	0	1
2013	61	M	3	GBS	0	1	0	0	1
2013	52	M	3	GBS	0	1	0	0	1
2013	16	F	5	MG	0	1	0	0	1
2013	38	F	3	MS	0	1	0	0	2
2013	42	M	5	MS	0	1	0	0	1
2013	60	M	3	GBS	0	1	0	0	1
2013	35	F	3	MS	0	1	0	0	1
2014	58	M	4	GBS	HTA	1	0	0	1
2014	36	M	3	CIDP	0	1	0	0	1
2014	40	F	5	GBS	0	1	0	0	1
2014	17	F	5	MG	0	0	0	0	2
2014	35	F	5	Paraneoplastic sy.	Breast Cancer	1	0	0	2
2014	59	F	5	GBS	HTA	1	0	0	1
2014	42	M	3	POLYMIOSITIS	0	1	0	0	1
2014	51	F	5	GBS	HTA	1	0	0	1
2014	30	M	3	GBS	0	1	0	0	1
2014	25	M	5	CIDP	0	1	0	0	1
2014	53	F	5	GBS	HTA	1	0	0	1
2014	41	F	4	GBS	HTA,DM,ANGINA	1	0	0	1
2014	33	F	1	MS	0	0	0	1	1
2014	49	F	5	MS	0	1	0	0	2
2015	42	M	3	MMN	0	1	0	0	1
2015	78	M	5	GBS	HTA	1	0	0	1
2015	74	F	3	GBS	HTA,DM,ANGINA	1	0	0	1
2015	50	F	3	CIDP	0	1	0	0	1
2015	60	M	3	CIDP	Oclusio a.poplitae dex.	1	0	0	1
2015	43	F	5	Devic	0	0	0	1	1
2015	76	M	3	CIDP	HTA	1	0	0	1
2015	43	M	5	CIDP	0	1	0	0	1
2015	39	M	5	GBS	0	1	0	0	1
2015	61	M	3	GBS	HTA	1	0	0	1
2015	50	F	4	MG	HTA	1	0	0	1
2015	78	M	3	CIDP	DM, HTA	1	0	0	1
2015	34	F	5	MS	0	0	0	0	1
2015	49	F	5	MND	0	0	0	0	1
2015	47	M	3	CIDP	DM,HTA	1	0	0	2
2015	47	M	3	Paraneoplastic sy.	POEMS	1	0	0	1
2015	57	M	2	GBS	DM,	1	1	0	1
2015	36	F	5	Paraneoplastic sy.		1	0	0	3
2015	51	M	5	Paraneoplastic sy.	Ca vesicae urinariae	1	0	0	1
2016	58	M	3	GBS	Infarctus my.	1	1	0	1
2016	41	F	3	GBS	HTA	1	0	0	1
2016	48	M	3	CIDP	HTA,DM,ANGINA	1	0	0	1
2016	50	F	4	Devic	0	1	0	0	1
2016	62	M	5	CIDP	DM,HTA	1	0	0	1
2016	37	F	5	Paraneoplastic sy.		1	0	0	4
2016	77	F	3	GBS	HTA	1	0	0	1
2016	66	M	3	GBS	HTA	1	0	0	1
2016	27	M	3	CIDP		1	0	0	2
2016	44	M	3	POLYMIOSITIS		1	0	0	1
2016	53	M	5	CIDP		1	0	0	1
2016	52	F	3	MS	HTA	0	0	0	1
2016	60	F	5	MG	HTA	1	0	0	1
